# Supplementary material for: Development of a Rapid Gold Nanoparticle Immunochromatographic Strip Based on the Nanobody for Detecting 2,4-DichloRophenoxyacetic Acid
Source: Biosensors (Basel). 2022 Jan 30;12(2):84. doi: 10.3390/bios12020084 (PMC8869386; doi:10.3390/bios12020084)
Supplement: Supplementary file 1 [file biosensors-12-00084-s001.zip]

Archive with 1 entries (1 files):
- biosensors-1550820-supplementary.pdf
